# Supplementary material for: Educational strategies to enhance dental students’ social responsibility: a scoping review
Source: BMC Med Educ. 2025 Oct 2;25:1335. doi: 10.1186/s12909-025-07941-x (PMC12492727; doi:10.1186/s12909-025-07941-x)
Supplement: Supplementary file 1 — Supplementary Material 1. [file 12909_2025_7941_MOESM1_ESM.xlsx]

## Sheet: Sheet1
Author (Year)	Country	Aim	Research methodology	Academic Year (n)	Eductional Program			Assessment methods	Main outcomes (qualitative and qualitative)	Other
					Student activities (Dental / Non-dental)	Reflective writing	Duration
Abllah et al. (2019)	Malaysia	To assess how a community-learning program influenced final-year dental students	Quantitative	Final-year (64)	[Dental] • Oral health promotion using pamphlets, posters, videos, and games • Dental screening assistance • Educational setting: rural community	No	10-week preparation (3 hours/week) + 1-day implementation	Survey (post-intervention)	[Quantitative] Representative survey items: • Increased awareness of community needs (98.3% agree) • Increased sense of responsibility to serve the community (100% agree) • Increased awareness of role in community (100% agree) • Intention to integrate community service into future plans (87.9% agree)	• Oral Health Promotion Activity: children and kids corner, good diet, oral hygiene and oral health, oral cancer, stop smoking, geriatric oral health, others • Common problems: workload, infection control, insufficient equipment/materials, insufficient preparation time, dysfunctional equipment/materials
Behar-Horenstein et al. (2015)	USA	To explore the impact of service-learning on students’ beliefs about cultural competence, professionalism, disparities, and related values	Qualitative	Newly admitted (5)	[Non-dental] • Planning of preventive activities, leading of smoking cessation classes, community event assistance, and patients education in general health settings • Educational setting: homeless center, medical organization (underserved population), or county health department (migrant workers)	Yes	6 weeks	Reflective writing Interview	[Qualitative] Representative student comment: "The experience also inspired me to work towards treating more patients with Medicaid and those who are in underserved communities.”	• Reflective writing: two assignments per week, a minimum of 500 words per assignment, question (What did you take away from this experience?) • Identified themes: becoming aware of disparities, judging patient behaviors, recognizing patients' lack of health care knowledge, developing professional identity, brainstorming solutions, relating to community, broadening understanding of cultural compe…
Bhayat et al. (2011)	South Africa	To evaluate the impact of service-learning on the Phelophepa Health Care Train and Public Oral Health Facility on final-year dental students	Quantitative	Final-year (55)	[Dental] • Dental examinations, oral hygiene instructions, extractions, restorations, scaling • Educational setting: mobile healthcare train, public oral health facility	No	2 weeks (full-time)	Survey (post-intervention)	[Quantitative] Representative survey items: • Increased awareness of community needs (96% agree) • Increased sense of responsibility to serve the community (85% agree) • Increased awareness of role in community (94% agree) • Intention to integrate community service into future plans (74% agree)	• Phelophera Health Care Train: 7:30 am to approximately 6:00 pm each day • Public Oral Health Facility: Monday to Friday, 9:00 am to 4:00 pm • Common problems: workload, work hours, infection control, insufficient equipment, dysfunctional equipment
Bhayat & Mahrous (2012)	Saudi Arabia	To evaluate the impact of outreach activities on dental students	Mixed	Third-year (32)	[Dental] • Dental examinations, oral hygiene and nutritional instructions • Educational setting: rehabilitation hospital, international primary school	No	4 hours	Survey (post-intervention)	[Quantitative] Representative survey items: • Increased awareness of community needs (100% agree) • Increased sense of responsibility to serve the community (90% agree) • Increased awareness of role in community (86% agree) • Intention to integrate community service into future plans (90% agree) [Qualitative] Representative response to open-ended question: “I think we should go back and provide m…
Brondani (2012)	Canada	To thematically examine how the Professionalism and Community Service module fostered awareness of social responsibility	Qualitative	First- to fourth-year (190)	[Dental], [Non-dental] • Year 1: Conducting health promotion projects for vulnerable communities • Year 2: Engaging in health promotion and preclinical activities in long-term care facilities • Year 3: Providing preventive dentistry and preclinical care to children in inner-city schools • Year 4: Assisting in the delivery of clinical dental care to medically complex patients in hospitals and long…	Yes	Integrated throughout a 4-year module	Reflective writing	[Qualitative] Representative thematic finding: Students considered "their contribution to the classroom and the community, their views on diversity and sensitive issues, and their responsibilities as future health care providers." These aspects collectively constitute the core element of social responsibility.	• Reflective writing: 100 to 500 words per entry, two to six reflections per year • Year 1 topic: community service-learning, ethics, evidence-based dentistry: clinically appraised topics, professional behavior and practitioner health, addiction medicine, gay and lesbian (queer) health, aboriginal health, teaching and learning methods, caries management, oral self-care module • Year 2 topic: dent…
Brondani et al. (2020)	Canada	To design and evaluate a curriculum addressing substance use, queer health, and social responsibility	Qualitative	First-year (55) + Third-year dental hygiene students (23)	[Non-dental] • Participation in community-led workshops and presentations on substance use, queer health, and social responsibility, including pre-readings, videos, and interactive discussions	Yes	Three 2.5-hour sessions	Reflective writing	[Qualitative] Representative student comment: "This session gave me the opportunity to hear from that side of the community and what they want from a socially responsible dentist—the other side is the dental professional recognizing [their] privilege and giving back what they think society needs.”	• Reflective writing: 200 to 400 words, question (How has this session on substance use/queer health/social responsibility informed you on the practice of an inclusive and socially responsible dental and dental hygiene practice?)
Coe et al. (2015)	USA	To evaluate the impact of a service-learning program on senior dental students’ attitudes toward community service	Quantitative	Final-year (105)	[Dental] Rotations through 12 external sites; specific activities not described	No	25 days on average	Survey (retrospective pre-intervention and post-intervention)	[Quantitative] Statistically significant increase in connectedness construct: • It is my responsibility to take some real measures to help others in need. • It is important to me to gain an increased sense of responsibility from participating in community service. • I feel an obligation to contribute to the community.
Dharamsi et al. (2010)	Canada	To assess the impact of a new community service-learning option in a medical/dental curriculum	Mixed	Not specified (36)	[Non-dental] • Health promotion projects targeting underserved groups (inner-city school children, frail elders in long-term care facilities, a women’s community centre, and a clinical preventive health care society) • Poster fair presentation	No	Not specified	Survey Focus group interview Interview	"[Quantitative] Survey results: “Students mostly expected they would provide care in the future to underserved population groups."" [Qualitative] Contents under the theme “Witnessing”: Community service-learning was perceived to raise awareness that a vulnerable community “desperately needs good physicians and good dentists.”
Gadbury-Amyot et al. (2006)	USA	To examine how a multifaceted ethics curriculum influences students’ attitudes toward service-learning, working in diverse communities, and disparities in care	Mixed	First-year (103) + Final-year dental hygiene students (27)	[Dental] • Reading a book on cultural conflict • Oral screenings, oral hygiene instructions, fluoride varnish applications for children at a community center • Presentation of ethical dilemmas and collaborative solution-finding	Yes	7-week course	Survey (pre-intervention and post-intervention) Reflective writing	[Quantitative] Survey results: Statistically significant increase in attitudes toward volunteerism over time, indicating greater willingness to volunteer." [Qualitative] Representative student comments: “Yes, make money but also be aware that we have an obligation to ALL individuals in society.”	• Reflective writing: one-page paper on experience, focusing on the role as an oral health care provider, and issues related to access to care and cultural competency • Identified themes: exposure/awareness, professional role in oral health care system, first-time experience with delivery of care
Holtzman & Seirawan (2009)	USA	To assess whether a community-based experience shapes students’ beliefs about the right of underserved populations to care and the responsibility of society and professionals to provide it	Quantitative	First-year (144)	[Dental] • Oral health promotion for elementary school children • Dental sealant placement, topical fluoride application in a mobile dental van	Yes	Across trimesters	Survey (3 rounds)	[Quantitative] Survey results: Statistically significant decline in students’ attitudes regarding dentist and student responsibility for caring for the underserved over the course of their first year.
Joury (2016)	Syria	To describe the development and evaluation of an outreach dental public health programme	Mixed	Third-year (400)	[Dental] • Comprehensive oral care for children in special needs centres (e.g., oral hygiene instruction, fluoride varnish application, sealant placement) • Research on dental public health • Development of health education materials and activities (e.g., puppet shows, interactive computer software, videos, songs)	No	Not specified	Reflective writing	[Qualitative] Representative student comments: • “Syrian Smiles provided us with an academic framework to articulate our willingness to serve our community; I want to be engaged in more community serving activities." • "I will open my heart and clinic to children with special needs; I don’t have any fear or concern to provide them with the care they need."	• Reflctive writing: describing and explaining the additional knowledge, skills and attitudes gained from the outreach oral care activities, both at professional and personal levels
Mofidi et al. (2003)	USA	To analyze students’ reflective essays to explore their community-based experiences, learning outcomes, and perceived benefits	Qualitative	Final-year (160)	[Dental] • Provision of dental care • Educational setting: public health facility (e.g., community health center, correctional institution, Native American health clinic), hospital or special needs facility	Yes	Two 4-week full-time rotations	Reflective writing	[Qualitative] Contents under the theme “Commitment to service”: • A desire to specialize in pediatric dentistry “to reach the lower socioeconomic pediatric population” • Providing voluntary treatment to residents of nursing homes • “incorporating care for those less fortunate in my dental practice”	• Reflective writing: 3–5 pages on a meaningful event, describing thoughts, feelings, alternative actions, professional responsibilities, and lessons learned • Identifided themes: personal and professional growth, enhanced awareness, commitment to service
Rubin (2004)	USA	To evaluate a nondental community service program’s impact on students’ cultural competence and social responsibility	Qualitative	First-year (61)	[Non-dental] • Non-dental public health engagement (e.g., Pittsburgh AIDS task force, Hand-In-Hand Festival (for mentally and physically challenged children))	Yes	40 hours across 2 years	Reflective writing	[Qualitative] Representative student comments: • “I have always been interested in politics and this experience made me think more about my involvement in the community when I graduate from school.” • “I knew all of the facts but in the back of my mind I was still a little uncomfortable with the thought of volunteering at this event [AIDS walk]… It was a great chance for me to meet and chat with …	• Reflective writing guidelines: describe experiences, note attitude changes and career impact, and provide honest reflection and program evaluation • Categories based on the Confucian four constant virtues: Compassion (altruism, improving human condition, caring), Righteousness (Dutifulness, Placing interests of patients and public first), Propriety (responsiveness to consumers, patient advocate…
Rubin et al. (2008)	USA	To assess changes in students’ attitudes, beliefs, and cultural competence after a two-year nondental community service program	Quantitative	First-year (126)	[Non-dental] • Non-dental public health engagement (e.g., volunteering with disaster relief groups, providing support to individuals with disabilities)	Yes	40 hours across 2 years	Survey (retrospective pre-test and post-test)	[Quantitative] Statistically significant increase in scores on the community-related scale: • I picture myself volunteering my dental services to members of the community. • Dentists should reserve a percentage of their office time to treat low-income families. • Disregarding legal mandates, dentists have an obligation to do community service.
Suresan et al. (2019)	India	To evaluate the effects of outreach programs on dental students’ academic and personal development, civic responsibilities, and gender-related differences	Quantitative	Final-year (100)	[Dental] • Oral health education, oral screenings, scaling, restorations, extractions • Educational setting: peripheral satellite centers, oral outreach treatment camps, public health installations • Visits to public health facilities (e.g., sewage treatment plant, water treatment plant)	No	Not specified	Survey (pre-intervention and post-intervention)	[Quantitative] Statistically significant increase in scores on the civic responsibility domain.
Witton & Paisi (2022)	UK	To present key features of a social accountability program implemented for over ten years	Mixed	Not specified (70–80/year)	[Dental] • Projects addressing oral health problems in underserved populations • Poster presentation and a year-end symposium	Yes	Not specified	Not explicitly specified; based on student feedback data	[Quantitative] Survey results: • 88% reported increased awareness of population health issues and social inequalities at a community level. • 87% reported that they now feel confident to work with and engage the community outside the clinical environment. [Qualitative] Representative student comment: "It’s really made me think more about inclusion, and has encouraged me to put more effort into th…
